# Supplementary material for: Short-Chain Fatty-Acid-Producing Micro-Organisms Regulate the Pancreatic FFA2-Akt/PI3K Signaling Pathway in a Diabetic Rat Model Affected by Pumpkin Oligosaccharides
Source: Foods. 2023 Sep 25;12(19):3559. doi: 10.3390/foods12193559 (PMC10572525; doi:10.3390/foods12193559)
Supplement: Supplementary file 1 [file foods-12-03559-s001.zip]

Archive with 1 entries (1 files):
- foods-2618462-supplementary.pdf
